# Supplementary material for: Vaccination and Infection of Swine With Salmonella Typhimurium Induces a Systemic and Local Multifunctional CD4+ T-Cell Response
Source: Front Immunol. 2021 Jan 11;11:603089. doi: 10.3389/fimmu.2020.603089 (PMC7874209; doi:10.3389/fimmu.2020.603089)
Supplement: Supplementary file 2 [file DataSheet_2.xlsx]

## Sheet: Table S1
Table S1: Frequencies (%) of cytokine-producing cells within total live CD4+ T cells
Tissue	Stimulation	Group	Animal #	IFN-γ+	TNF-α+	IL-17A+	IFNγ+TNF-α+	IFN-γ+IL-17A+	TNF-α+IL-17A+	IFN-γ+TNF-α+IL-17A+
Blood	Vaccine strain	Control	1	1.21812	0.04424	0.01585	0.01221	0	0.00099	0.00099
			2	1.09729	0.06744	0.02552	0.02661	0.00073	0.00219	0.00365
			3	0.42368	0.03691	0.05781	0.00787	0.00217	0.00027	0.00054
		V+I	5	0.64298	0.04265	0.00656	0.20298	0.01025	0.00082	0.01435
			6	0.69061	0.08617	0.0357	0.06001	0.00616	0.00246	0.00677
			7	0.79508	0.05307	0.00559	0.04065	0.00869	0.00372	0.00776
			8	0.55546	0.06409	0.0398	0.02597	0.00251	0.00126	0.00377
			9	0.71197	0.06479	0.02125	0.16789	0.00488	0.0007	0.00104
			10	1.99626	0.0439	0.00696	0.16865	0.00787	0.00061	0.00545
			11	1.39317	0.07222	0.01757	0.08065	0.00481	0.00048	0.00337
			12	2.40731	0.09612	0.01292	0.14509	0.00601	0.0009	0.00691
			13	1.04326	0.13726	0.00546	0.23387	0.00382	0.00109	0.00518
			14	0.87748	0.07798	0.02533	0.04232	0.00267	0.001	0.00133
			15	0.54444	0.05804	0.00599	0.03134	0.00463	0.00109	0.00463
			16	0.3677	0.02794	0.01515	0.02084	0.00142	0.00047	0.00213
	Challenge strain	Control	1	0.77433	0.04145	0.02321	0.01119	0	0.00083	0.00041
			2	0.8914	0.07642	0.02413	0.02925	0.00219	0.0011	0.0011
			3	0.37571	0.05596	0.04917	0.01005	0.0019	0.00081	0.0019
		V+I	5	0.61584	0.05481	0.00345	0.23477	0.00863	0.00086	0.01467
			6	0.47471	0.10616	0.06363	0.06647	0.00567	0.00221	0.00819
			7	0.57192	0.04545	0.00996	0.03394	0.00934	0.00125	0.00965
			8	0.49733	0.07491	0.02164	0.03662	0.00707	0.00208	0.00416
			9	0.61313	0.07719	0.0187	0.18057	0.00204	0.00102	0.00306
			10	1.88903	0.06577	0.0053	0.21571	0.01309	0.00156	0.00623
			11	1.42339	0.07994	0.02944	0.07898	0.00574	0.00215	0.00407
			12	2.28993	0.10212	0.012	0.16025	0.00523	0.00185	0.00369
			13	0.83041	0.15298	0.01471	0.22385	0.00348	0.00134	0.00401
			14	0.56982	0.07724	0.02564	0.05096	0.0032	0.00128	0.00224
			15	0.34284	0.05243	0.00924	0.02852	0.0057	0.00027	0.00299
			16	0.35902	0.03056	0.01734	0.026	0.00342	0.00091	0.00342
	Medium	Control	1	0.41977	0.03826	0.00602	0.0209	0	0.00035	0.00071
			2	1.29498	0.03684	0.02267	0.02125	0.00142	0.00779	0.00248
			3	0.54549	0.0311	0.01018	0.00358	0.00138	0.0011	0.00083
		V+I	5	0.35326	0.02685	0.0021	0.06209	0.00378	0.00042	0.00629
			6	0.13186	0.05165	0.01893	0.02182	0.00417	0.0016	0.00353
			7	0.37083	0.03177	0.00334	0.00836	0.00067	0.001	0.00201
			8	0.32548	0.04495	0.01046	0.01085	0.00039	0.00039	0.00077
			9	0.13626	0.05661	0.01119	0.08237	0.00136	0.00102	0.00407
			10	1.1648	0.07027	0.01013	0.08236	0.0085	0.00033	0.00654
			11	0.15665	0.06109	0.00949	0.05098	0	0.00124	0.00041
			12	0.57717	0.06256	0.00613	0.04784	0.00245	0.00092	0.00368
			13	0.27849	0.07105	0.00599	0.08548	0.00218	0.00082	0.00272
			14	0.5058	0.09607	0.01225	0.03707	0.00097	0.00322	0.00097
			15	0.2938	0.05483	0.00806	0.01935	0.00349	0.00188	0.00215
			16	0.21013	0.03777	0.00725	0.0035	0.00075	0.00075	0.00025
Spleen	Vaccine strain	Control	1	0.82963	0.08083	0.00186	0.03902	0	0.00186	0.01301
			2	0.66021	0.08296	0.0029	0.03307	0.00058	0.00116	0.01276
			3	1.00773	0.13795	0.01311	0.08829	0.00138	0.00138	0.01035
		V+I	5	0.96412	0.13138	0.00674	0.33957	0.00741	0	0.0283
			6	1.75422	0.22506	0.02798	0.25668	0.00365	0.00608	0.02555
			7	2.72499	0.14831	0.02768	0.27092	0.02966	0.00198	0.03164
			8	0.9588	0.116	0.01175	0.08076	0.0044	0	0.02056
			9	0.65853	0.13985	0.00272	0.13849	0.00543	0	0
			10	1.5808	0.08041	0.00156	0.2381	0.00234	0	0.01093
			11	0.83718	0.09232	0.00782	0.1158	0.00313	0.00156	0.02034
			12	0.85819	0.14774	0.00715	0.16851	0.00102	0.00102	0.00987
			13	1.23538	0.16457	0.00152	0.33899	0.00076	0	0.0182
			14	0.84497	0.12071	0.00237	0.07574	0.00316	0	0.0142
			15	0.57444	0.12158	0.00529	0.10925	0.00352	0.00264	0.01233
			16	0.34255	0.12445	0.0037	0.06346	0.00185	0.00062	0.00924
	Challenge strain	Control	1	0.84816	0.07711	0.00117	0.04206	0.00467	0.00234	0.01636
			2	0.61503	0.10728	0	0.0445	0.00305	0.00122	0.01524
			3	0.72914	0.15086	0.01257	0.0909	0.00677	0	0.01741
		V+I	5	0.8261	0.16261	0.00384	0.3421	0.00844	0.0023	0.03222
			6	1.83317	0.23175	0.03125	0.31377	0.00781	0.00391	0.02864
			7	1.8138	0.16788	0.00365	0.24817	0.02737	0	0.0219
			8	0.58773	0.12304	0.00524	0.09948	0.00785	0.00131	0.03403
			9	0.33096	0.12343	0.00437	0.13872	0	0	0
			10	0.89949	0.11097	0.00138	0.23228	0.00276	0	0.01034
			11	0.59658	0.11205	0.00454	0.134	0.00303	0.00227	0.01514
			12	0.57201	0.15379	0.02331	0.19206	0.00174	0.00139	0.00905
			13	0.54043	0.13336	0.00078	0.29851	0.00155	0.00155	0.02326
			14	0.47585	0.12746	0.00425	0.06737	0.00182	0.00182	0.01335
			15	0.48395	0.11676	0.00338	0.09645	0.00592	0	0.00931
			16	0.23308	0.15161	0.00226	0.09957	0.00226	0.00226	0.00905
	Medium	Control	1	0.2249	0.05656	0.00269	0.03501	0	0	0.01885
			2	0.2957	0.0626	0.00133	0.02331	0.00067	0.00133	0.01066
			3	0.48938	0.09358	0.00086	0.03692	0.00086	0.00258	0.01803
		V+I	5	0.22006	0.06265	0.00392	0.08693	0	0.00235	0.01723
			6	0.69478	0.12389	0.01336	0.11782	0.00243	0.00486	0.01458
			7	0.36009	0.13195	0.0037	0.06043	0.0037	0.00123	0.01233
			8	0.22653	0.12633	0.00109	0.05119	0	0	0.01634
			9	0.05175	0.0345	0.01509	0.02156	0.00108	0.00216	0.00108
			10	0.14957	0.05472	0.00182	0.03192	0.00365	0	0.00547
			11	0.13573	0.07319	0.00284	0.04406	0	0	0.01919
			12	0.1751	0.06115	0.0095	0.05697	0.00076	0.0019	0.00874
			13	0.05612	0.0738	0	0.02537	0.00077	0	0.00846
			14	0.31214	0.11629	0.00204	0.02448	0	0	0.00816
			15	0.19225	0.0889	0.00145	0.02168	0	0.00145	0.00723
			16	0.19722	0.05285	0.00258	0.00838	0.00064	0.00064	0.0058
Tonsil	Vaccine strain	Control	1	0.04428	0.04831	0.00978	0.00173	0.00115	0.00115	0.00058
			2	0.14247	0.10701	0.02364	0.01431	0.00249	0.00435	0.00249
			3	0.15527	0.08124	0.01638	0.00524	0.00197	0.00131	0.00197
		V+I	5	0.06141	0.21367	0.01855	0.06013	0.00896	0.01215	0.01215
			6	0.05892	0.13362	0.0332	0.01494	0.00332	0.00664	0.00166
			7	0.0507	0.2873	0.00563	0.01314	0.00188	0	0.00376
			8	0.04914	0.32268	0.00328	0.02293	0	0.00328	0.00491
			9	0.02713	0.13867	0.00422	0.00663	0.0006	0.00181	0.00121
			10	0.04163	0.24666	0.01041	0.01249	0.01145	0.00208	0.0052
			11	0.01718	0.13011	0.01043	0.01289	0.00245	0.00307	0.00307
			12	0.05523	0.16663	0.02182	0.02228	0.00835	0.02414	0.02042
			13	0.08943	0.20057	0.01086	0.03322	0.00447	0.00575	0.00703
			14	0.14829	0.23655	0.01236	0.01501	0.00618	0.00618	0.00441
			15	0.04955	0.12112	0.01762	0.01652	0.00716	0.0022	0.00606
			16	0.01997	0.06858	0.00799	0.01065	0.00732	0.00533	0.00266
	Challenge strain	Control	1	0.04635	0.0564	0.01061	0.00223	0.00223	0.00056	0.00112
			2	0.08828	0.1346	0.0246	0.01158	0.00434	0.00434	0.00289
			3	0.06335	0.07102	0.01408	0.00704	0.00384	0.00128	0.00192
		V+I	5	0.10492	0.28253	0.02606	0.07338	0.0144	0.01714	0.01714
			6	0.08713	0.13205	0.04491	0.01258	0.00359	0.00449	0.00629
			7	0.04336	0.22093	0.01239	0.01445	0.00206	0.00206	0
			8	0.09729	0.25388	0	0.0228	0.00152	0	0.00152
			9	0.02413	0.16319	0.00889	0.01016	0.00127	0.00444	0.0019
			10	0.04236	0.23024	0.01195	0.01738	0.0076	0.00543	0.00543
			11	0.01914	0.11124	0.01316	0.01914	0.00299	0.0012	0.00179
			12	0.05015	0.18715	0.02833	0.0195	0.01579	0.02322	0.01393
			13	0.0543	0.22143	0.01058	0.03808	0.00635	0.00917	0.00776
			14	0.06755	0.18326	0.01405	0.01405	0.00803	0.00468	0.00468
			15	0.04193	0.11268	0.02293	0.01179	0.01441	0.00721	0.00393
			16	0.03735	0.10013	0.01608	0.0109	0.00934	0.00208	0.00415
	Medium	Control	1	0.02178	0.0402	0.00447	0.00447	0	0.00168	0
			2	0.18517	0.16812	0.00244	0.01218	0	0.00609	0.00244
			3	0.10193	0.0721	0.00497	0.00311	0.00124	0.00124	0.00124
		V+I	5	0.0498	0.1393	0.0249	0.01615	0.00336	0.00942	0.00673
			6	0.08911	0.09645	0.01653	0.01286	0.00092	0.00184	0.00367
			7	0.02442	0.17843	0.00188	0.00939	0	0	0.00188
			8	0.10319	0.52296	0	0.05597	0	0	0.00175
			9	0.01357	0.1194	0.0095	0.00678	0.00068	0.00204	0.00543
			10	0.03717	0.19329	0.00248	0.01487	0	0	0.00248
			11	0.00859	0.07501	0.00286	0.00687	0	0.00057	0.00229
			12	0.03687	0.11797	0.01426	0.01131	0.0059	0.01966	0.01032
			13	0.04623	0.22783	0.00396	0.01387	0.00066	0.00198	0.00198
			14	0.0394	0.10644	0.00346	0.01451	0.00069	0.00346	0.00207
			15	0.02227	0.08091	0.00074	0.01113	0.00074	0.00371	0
			16	0.0359	0.04787	0.00419	0.00419	0.0012	0.0018	0.0012
JLN	Vaccine strain	Control	1	0.12838	0.02963	0.00288	0.01193	0.00041	0.00041	0
			2	0.43549	0.05716	0.01032	0.02104	0	0.00238	0.00278
			3	0.06673	0.03754	0.01668	0.00303	0	0	0
		V+I	5	0.12487	0.21893	0.00892	0.05919	0.00446	0.01014	0.01784
			6	0.12775	0.16914	0.06658	0.03059	0.0018	0.0108	0.0126
			7	0.36498	0.37414	0.01833	0.1153	0.00534	0.02596	0.03283
			8	0.02214	0.1424	0.00838	0.02513	0.0006	0.00898	0.00419
			9	0.05771	0.1592	0.00418	0.07104	0.00159	0.00696	0.00736
			10	0.18946	0.19081	0.00314	0.07498	0.00135	0.00269	0.00898
			11	0.02014	0.10756	0.00282	0.04472	0.0004	0.00201	0.00645
			12	0.08099	0.07518	0.00332	0.03198	0.00166	0.01121	0.01288
			13	0.21476	0.10017	0.00401	0.06411	0.0016	0.01042	0.01643
			14	0.09909	0.20891	0.0101	0.0284	0.00063	0.03156	0.01199
			15	0.17762	0.30599	0.05086	0.16066	0.02503	0.05086	0.06136
			16	0.01576	0.12081	0.00729	0.01342	0.00058	0.00788	0.00525
	Challenge strain	Control	1	0.16417	0.02989	0.00343	0.00882	0	0	0.00049
			2	0.33112	0.05996	0.00232	0.02476	0	0.00309	0.00116
			3	0.02522	0.08179	0.00803	0.0042	0	0.00038	0.00038
		V+I	5	0.15293	0.15774	0.0083	0.05855	0.00437	0.01049	0.01267
			6	0.13405	0.17584	0.06093	0.04614	0.00174	0.00522	0.00522
			7	0.40518	0.37727	0.01711	0.10265	0.01171	0.01711	0.04412
			8	0.03468	0.12234	0.00694	0.01955	0.00252	0.00946	0.00441
			9	0.05182	0.16343	0.00419	0.07892	0.00279	0.00638	0.00977
			10	0.17888	0.16734	0.00533	0.06924	0.00311	0.00355	0.0111
			11	0.02127	0.10558	0.0019	0.05051	0.00038	0.00228	0.00532
			12	0.05494	0.08916	0.00225	0.04053	0.0009	0.01081	0.01936
			13	0.1836	0.09112	0.00321	0.07234	0.00229	0.00687	0.01145
			14	0.06847	0.23115	0.01346	0.02867	0.00059	0.02048	0.01287
			15	0.19617	0.26947	0.0503	0.15593	0.03593	0.04814	0.08048
			16	0.01729	0.11464	0.00608	0.01569	0.00128	0.00448	0.0032
	Medium	Control	1	0.11326	0.03178	0.00231	0.01387	0	0	0.00058
			2	0.41417	0.04536	0.00119	0.02745	0	0	0.0004
			3	0.02191	0.04382	0.00365	0.00396	0	0.0003	0
		V+I	5	0.15837	0.09909	0.00221	0.02168	0.00044	0.00088	0.00177
			6	0.08792	0.13715	0.04924	0.01934	0	0.00264	0.00176
			7	0.24826	0.275	0	0.03896	0	0	0
			8	0.04543	0.13428	0	0.01269	0	0	0.00267
			9	0.01666	0.02539	0	0.00934	0	0	0.00081
			10	0.12947	0.15417	0.00046	0.05673	0	0	0.00366
			11	0.00682	0.04499	0.00136	0.02091	0	0.00045	0.00227
			12	0.0337	0.05109	0.00054	0.0087	0	0	0.00217
			13	0.09377	0.05128	0.00077	0.01531	0	0	0.00191
			14	0.04677	0.18642	0.00067	0.00668	0	0.00067	0.00067
			15	0.08982	0.13291	0.00073	0.0628	0	0	0.00292
			16	0.0188	0.04875	0	0.00487	0	0.00035	0.0007
ICLN	Vaccine strain	Control	1	0.02582	0.0404	0.00304	0.00273	0	0.0003	0.0003
			2	0.09783	0.03249	0.00207	0.00415	0	0.00104	0.00069
			3	0.03464	0.08045	0.0095	0.00559	0	0.00168	0
		V+I	5	0.0264	0.06773	0.01665	0.00918	0	0.00172	0.00057
			6	0.06248	0.09806	0.00434	0.03124	0.00087	0.00607	0.00347
			7	0.09237	0.17282	0.00795	0.02086	0.00099	0.00695	0.01093
			8	0.03721	0.08756	0.00073	0.00803	0.00146	0.00146	0.00365
			9	0.04091	0.12619	0.00324	0.04715	0.00231	0.00416	0.00647
			10	0.02308	0.11043	0.00317	0.0086	0.00226	0.00272	0.00226
			11	0.0122	0.16099	0.00644	0.02949	0.00136	0.00813	0.0061
			12	0.02337	0.07367	0.00227	0.00746	0.0013	0.00357	0.00325
			13	0.02803	0.04662	0.00178	0.01096	0.00153	0.0028	0.00306
			14	0.06619	0.11482	0.00439	0.0128	0.00073	0.00695	0.00695
			15	0.03828	0.11904	0.01077	0.01675	0.00299	0.00778	0.00837
			16	0.00454	0.07304	0.00519	0.00422	0	0.00454	0.00195
	Challenge strain	Control	1	0.02496	0.0413	0.00092	0.00431	0	0.00123	0.00092
			2	0.04253	0.03368	0.00238	0.0034	0	0.00102	0.00034
			3	0.0388	0.06306	0.0034	0.00437	0.00049	0.00146	0.00049
		V+I	5	0.02865	0.06772	0.00521	0.01953	0.0013	0.00781	0.0026
			6	0.10043	0.088	0.00096	0.02104	0.00096	0.00478	0.00765
			7	0.08334	0.16756	0.0079	0.0193	0.00439	0.00439	0.0079
			8	0.05477	0.08407	0.00191	0.00382	0	0	0.00446
			9	0.0376	0.12155	0.00307	0.04399	0.00331	0.00307	0.0078
			10	0.026	0.09773	0.00337	0.01637	0.00144	0.00481	0.00867
			11	0.0088	0.14988	0.00704	0.02568	0.00035	0.00774	0.00563
			12	0.01599	0.07897	0.0062	0.0124	0.00098	0.00587	0.00457
			13	0.02788	0.0403	0.00279	0.01064	0.00152	0.00203	0.0038
			14	0.04202	0.15896	0.00563	0.01429	0.00043	0.00606	0.0039
			15	0.03534	0.17141	0.0159	0.02592	0.00589	0.01473	0.01119
			16	0.00561	0.07214	0.0016	0.00361	0	0.0016	0.002
	Medium	Control	1	0.01437	0.02385	0.00122	0.00275	0	0	0
			2	0.02	0.01898	0	0.00102	0	0.00034	0.00136
			3	0.03507	0.06528	0.00104	0.00451	0	0.00104	0.00035
		V+I	5	0.01711	0.04419	0.00143	0.00333	0	0	0
			6	0.09079	0.05698	0.00193	0.00966	0	0	0.00193
			7	0.03025	0.10393	0	0.00698	0	0.00078	0.0031
			8	0.02827	0.04076	0	0.0092	0	0	0
			9	0	0	0	0	0	0	0
			10	0.00842	0.06972	0.0014	0.00608	0	0.00047	0.00328
			11	0.00331	0.04936	0	0.00166	0	0	0.00099
			12	0.00625	0.03749	0.00132	0.00329	0	0.00033	0
			13	0.0113	0.01412	0.00077	0.00257	0	0	0.00026
			14	0.03383	0.07053	0.00048	0.00477	0	0.00095	0
			15	0.02074	0.06474	0	0.00556	0	0.00051	0.00051
			16	0.01014	0.03173	0.00044	0	0	0	0
Jejunum	Vaccine strain	Control	1	0.72879	0.16428	0.4092	0.01344	0.02987	0.08214	0.01643
			2	1.03804	0.26999	0.19922	0.02359	0.00786	0.06291	0.01311
			3	0.64942	0.07298	0.05072	0.02474	0.00495	0.01113	0.00495
		V+I	5	4.13927	0.74725	0.21274	1.79276	0.13149	0.1069	0.22343
			6	0.33523	0.33523	0.11733	0.11063	0.01676	0.10057	0.01341
			7	1.67118	0.29687	0.20419	0.21433	0.03476	0.21867	0.12599
			8	0.63728	0.76568	0.71401	0.13309	0.0548	0.15658	0.06263
			9	NA	NA	NA	NA	NA	NA	NA
			10	3.43988	0.49947	0.13224	0.68814	0.04969	0.04633	0.03116
			11	7.98909	0.96577	0.70405	2.06178	0.25189	0.2138	0.19782
			12	3.14131	0.62668	0.22543	1.19927	0.08679	0.13526	0.23895
			13	0.53516	0.52577	0.07511	0.41311	0.04694	0.12518	0.10328
			14	2.97154	0.54255	0.94466	0.79459	0.32515	0.43577	0.31841
			15	4.18626	0.31036	0.60759	0.47151	0.24232	0.08475	0.09788
			16	0.74814	0.26608	0.27682	0.34006	0.08949	0.07279	0.07517
	Challenge strain	Control	1	0.6464	0.1616	0.48299	0.01453	0.03268	0.12165	0.03268
			2	0.77813	0.36891	0.24801	0.0434	0.0186	0.0775	0.0155
			3	0.64557	0.06652	0.1406	0.02268	0.00302	0.01965	0.00756
		V+I	5	4.00799	0.73947	0.22659	1.68482	0.13522	0.11451	0.28385
			6	0.28029	0.28853	0.13602	0.07831	0.00824	0.0948	0.00412
			7	1.71173	0.28283	0.2607	0.22872	0.04796	0.19675	0.13035
			8	0.7328	0.76492	0.61164	0.10364	0.04525	0.17079	0.05109
			9	2.42705	0.64184	1.47857	0.65224	0.09355	0.16371	0.07276
			10	3.46232	0.44068	0.11625	0.74077	0.04326	0.04145	0.03785
			11	8.67352	0.84055	0.72144	1.80969	0.3235	0.21657	0.20574
			12	3.28771	0.58863	0.20291	1.17534	0.10241	0.14644	0.19238
			13	0.5467	0.63135	0.10934	0.34918	0.02116	0.09876	0.10581
			14	2.67682	0.49183	0.9299	0.72654	0.28488	0.36103	0.26697
			15	3.59938	0.35636	0.68994	0.50932	0.32381	0.07485	0.1318
			16	0.80006	0.30042	0.24982	0.33309	0.09065	0.06641	0.08538
	Medium	Control	1	0.3549	0.16149	0.09389	0.01314	0.00376	0.00563	0.00188
			2	1.03834	0.68557	0.27622	0.01997	0.00333	0.00666	0
			3	0.25895	0.06574	0.00268	0.00403	0	0	0
		V+I	5	0.34973	0.35795	0.00514	0.25818	0.00103	0.02777	0.05452
			6	0.23588	0.09907	0.01887	0.05189	0	0	0
			7	0.9762	0.15745	0	0.00787	0	0.00131	0
			8	0.13745	0.27338	0.00305	0.02291	0	0.00153	0.00305
			9	0.14381	0.13861	0.18019	0.03465	0.00173	0.01213	0.0104
			10	0.44663	0.43485	0.0185	0.1043	0	0.00589	0.00336
			11	0.19826	0.08092	0.00539	0.03237	0	0.00539	0.0027
			12	0.307	0.21833	0.02992	0.17179	0.00332	0.04876	0.05209
			13	0.0737	0.38694	0.00369	0.07002	0	0.00737	0.00369
			14	0.16556	0.10348	0.00843	0.02376	0.00077	0.0069	0.0023
			15	0.16723	0.12916	0.01767	0.04894	0.00136	0.00408	0
			16	0.21146	0.04579	0.00135	0.01212	0	0	0
Ileum	Vaccine strain	Control	1	0.40826	0.11591	0.40826	0.02189	0.02061	0.09917	0.01932
			2	0.35932	0.09732	0.06737	0.01497	0	0.01123	0
			3	0.52284	0.05486	0.36386	0.02575	0.03359	0.02015	0.01343
		V+I	5	4.85719	0.5892	0.27213	1.3719	0.16727	0.10736	0.1473
			6	0.95907	0.27402	0.51252	0.19537	0.07358	0.16492	0.10656
			7	2.93892	0.23743	0.31221	0.42999	0.15143	0.07478	0.10096
			8	1.76585	0.2227	0.21544	0.28079	0.11377	0.06052	0.0944
			9	0.6134	0.33324	0.27131	0.35536	0.03981	0.0693	0.06783
			10	1.21742	0.29823	0.13399	0.46248	0.08068	0.08644	0.09653
			11	4.47682	0.44565	0.20699	1.28151	0.13007	0.07126	0.13007
			12	1.72946	0.46544	0.61976	0.41889	0.26701	0.28906	0.23517
			13	4.0273	0.77373	0.19778	1.73002	0.16518	0.19343	0.43251
			14	0.86441	0.30294	0.21153	0.19586	0.0679	0.15669	0.10185
			15	2.73845	0.85303	0.70789	0.8051	0.41214	0.29301	0.30808
			16	0.98921	0.21391	0.29644	0.26495	0.12487	0.03258	0.04126
	Challenge strain	Control	1	0.4131	0.10879	0.55276	0.01323	0.02793	0.13672	0.01764
			2	0.55139	0.12627	0.07155	0.01684	0	0.02105	0
			3	0.5651	0.06888	0.32656	0.02679	0.02424	0.01913	0.00765
		V+I	5	5.17831	0.67824	0.26376	1.44664	0.17629	0.11035	0.17091
			6	1.10825	0.21857	0.35999	0.20057	0.07457	0.14657	0.108
			7	2.44641	0.29471	0.35843	0.35843	0.13882	0.05576	0.10696
			8	1.79199	0.23986	0.24101	0.27791	0.09917	0.06688	0.0911
			9	0.64031	0.31051	0.25265	0.24494	0.05207	0.04243	0.06557
			10	0.94969	0.29072	0.14213	0.39409	0.0646	0.08076	0.08722
			11	4.22081	0.41829	0.17869	1.20885	0.10423	0.0731	0.0934
			12	1.57448	0.40398	0.60338	0.38844	0.20199	0.28745	0.23047
			13	3.7975	0.73048	0.18835	1.59587	0.20107	0.15526	0.33852
			14	0.53921	0.24582	0.18502	0.17974	0.05286	0.13745	0.10308
			15	2.41799	0.90184	0.80442	0.78086	0.4792	0.34408	0.39279
			16	0.76916	0.18476	0.35396	0.2159	0.164	0.03633	0.04879
	Medium	Control	1	0.15048	0.09172	0.10462	0.00287	0.00143	0.01147	0
			2	0.87971	0.08797	0.03241	0.00926	0	0	0.00463
			3	0.51834	0.04583	0.05295	0.03564	0.00204	0.00407	0.00306
		V+I	5	0.68599	0.33641	0.01463	0.35543	0	0.0234	0.02487
			6	0.33464	0.04781	0.16049	0.04098	0	0.01024	0.0239
			7	0.28903	0.08132	0.01061	0.04331	0.00177	0.00177	0.00442
			8	0.53594	0.12015	0.00135	0.03105	0	0.01215	0.0081
			9	0.11951	0.03415	0.02949	0.01397	0.0031	0.0031	0.00155
			10	0.20669	0.17067	0.00157	0.05167	0.00157	0	0.00313
			11	0.63306	0.15395	0.01232	0.1675	0.00739	0.01108	0.01355
			12	0.29294	0.15774	0.05633	0.09859	0.00845	0.03098	0.06479
			13	0.39417	0.37157	0.01757	0.18578	0.00251	0.01004	0.01255
			14	0.21483	0.07835	0.01516	0.03286	0	0.00253	0
			15	0.33902	0.0593	0.00902	0.0116	0	0	0.00258
			16	0.10504	0.0516	0.00276	0.00829	0.00092	0.00092	0.00092

## Sheet: Table S2
Table S2: Calculation of contrasts of Salmonella-specific CD4+ cytokine responses between stimulation with the vaccine strain and the challenge infection strain
Tissue	Phenotype	estimate	SE	t-ratio	p-value	fdr.p	bonferroniholm.p	bonferroni.p	abs_estimate
Blood	IFN-γ+	-0.129029	0.0298206	-4.32685	0.000808677	0.027821	0.0396252	0.0396252	0.129029
Spleen	IFN-γ+	-0.345085	0.0832524	-4.14505	0.00113555	0.027821	0.0545064	0.055642	0.345085
Tonsil	IL-17A+	0.00441333	0.00118974	3.70951	0.00259315	0.0423547	0.121878	0.127064	0.00441333
Blood	TNF-α+	0.00794417	0.00272327	2.91714	0.0119323	0.146171	0.548888	0.584685	0.00794417
JLN	TNF-α+IL-17A+	-0.00285	0.00112808	-2.52642	0.0251881	0.205703	1	1	0.00285
Ileum	IFN-γ+TNF-α+	-0.041665	0.0161049	-2.5871	0.0224492	0.205703	1	1	0.041665
Tonsil	IFN-γ+IL-17A+	0.00210083	0.00092754	2.26495	0.0411212	0.287848	1	1	0.00210083
Ileum	IFN-γ+	-0.145283	0.0666844	-2.17866	0.048216	0.295323	1	1	0.145283
Blood	IFN-γ+TNF-α+	0.00969833	0.00468699	2.0692	0.0588683	0.320505	1	1	0.00969833
JLN	IFN-γ+IL-17A+	0.00188083	0.000979809	1.91959	0.07697	0.377153	1	1	0.00188083
Jejunum	IFN-γ+TNF-α+	-0.0436628	0.0252056	-1.73226	0.108598	0.483757	1	1	0.0436628
Spleen	TNF-α+	0.0085275	0.00549788	1.55105	0.144721	0.590945	1	1	0.0085275
Tonsil	IFN-γ+TNF-α+	0.00194833	0.00142343	1.36876	0.194105	0.61861	1	1	0.00194833
JLN	TNF-α+	-0.00901333	0.00670978	-1.34331	0.201995	0.61861	1	1	0.00901333
ICLN	IFN-γ+TNF-α+IL-17A+	0.001095	0.000776878	1.40949	0.182003	0.61861	1	1	0.001095
Jejunum	TNF-α+IL-17A+	-0.0103299	0.0074798	-1.38104	0.192179	0.61861	1	1	0.0103299
Blood	IFN-γ+IL-17A+	0.000740833	0.000673205	1.10046	0.290957	0.837065	1	1	0.000740833
JLN	IL-17A+	-0.000660833	0.000622331	-1.06187	0.307493	0.837065	1	1	0.000660833
Blood	IL-17A+	0.00273083	0.00313964	0.869792	0.400082	0.864354	1	1	0.00273083
Blood	TNF-α+IL-17A+	0.000181667	0.000303322	0.598923	0.559446	0.864354	1	1	0.000181667
Blood	IFN-γ+TNF-α+IL-17A+	0.0003075	0.000450641	0.682361	0.506906	0.864354	1	1	0.0003075
Spleen	IL-17A+	-0.0015025	0.00260579	-0.576601	0.57399	0.864354	1	1	0.0015025
Spleen	IFN-γ+TNF-α+	0.0055175	0.00771882	0.714811	0.487278	0.864354	1	1	0.0055175
Spleen	IFN-γ+IL-17A+	0.000351667	0.000741448	0.474297	0.643102	0.864354	1	1	0.000351667
Spleen	TNF-α+IL-17A+	0.0002425	0.00048418	0.500847	0.624794	0.864354	1	1	0.0002425
Tonsil	TNF-α+	-0.00562083	0.0121521	-0.462538	0.651289	0.864354	1	1	0.00562083
Tonsil	TNF-α+IL-17A+	0.0007075	0.000915397	0.772889	0.453318	0.864354	1	1	0.0007075
JLN	IFN-γ+TNF-α+	0.0016	0.00230226	0.694971	0.499224	0.864354	1	1	0.0016
JLN	IFN-γ+TNF-α+IL-17A+	0.0018175	0.00216373	0.839985	0.415995	0.864354	1	1	0.0018175
ICLN	TNF-α+	0.00394333	0.00616718	0.639406	0.533588	0.864354	1	1	0.00394333
ICLN	IFN-γ+TNF-α+	0.000820833	0.00178227	0.460555	0.652675	0.864354	1	1	0.000820833
ICLN	IFN-γ+IL-17A+	0.0003975	0.00043335	0.917271	0.37559	0.864354	1	1	0.0003975
ICLN	TNF-α+IL-17A+	0.000503333	0.000928206	0.542265	0.596747	0.864354	1	1	0.000503333
Jejunum	TNF-α+	-0.0137615	0.0185245	-0.742881	0.471687	0.864354	1	1	0.0137615
Jejunum	IFN-γ+IL-17A+	0.00857771	0.011203	0.765659	0.458494	0.864354	1	1	0.00857771
Ileum	TNF-α+	-0.007645	0.014392	-0.531196	0.604179	0.864354	1	1	0.007645
Ileum	TNF-α+IL-17A+	-0.00524417	0.00652932	-0.803172	0.436216	0.864354	1	1	0.00524417
Tonsil	IFN-γ+TNF-α+IL-17A+	-0.000335	0.00096244	-0.348074	0.733318	0.921349	1	1	0.000335
ICLN	IL-17A+	-0.000445	0.00122769	-0.36247	0.722786	0.921349	1	1	0.000445
Jejunum	IL-17A+	0.00427834	0.0147928	0.289217	0.777308	0.952202	1	1	0.00427834
Spleen	IFN-γ+TNF-α+IL-17A+	0.0004275	0.00165734	0.257944	0.800461	0.956648	1	1	0.0004275
ICLN	IFN-γ+	0.0009475	0.00435533	0.21755	0.831134	0.969657	1	1	0.0009475
Ileum	IFN-γ+TNF-α+IL-17A+	-0.0021425	0.0117028	-0.183077	0.857543	0.9772	1	1	0.0021425
Ileum	IL-17A+	-0.00218333	0.0176176	-0.123929	0.903254	0.983544	1	1	0.00218333
Ileum	IFN-γ+IL-17A+	0.00126333	0.010031	0.125943	0.901691	0.983544	1	1	0.00126333
Tonsil	IFN-γ+	8.58333e-05	0.0100051	0.00857894	0.993284	0.993284	1	1	8.58333e-05
JLN	IFN-γ+	0.000334167	0.00656003	0.0509398	0.960143	0.993284	1	1	0.000334167
Jejunum	IFN-γ+	-0.00158504	0.0931741	-0.0170116	0.986704	0.993284	1	1	0.00158504
Jejunum	IFN-γ+TNF-α+IL-17A+	0.00034443	0.00955558	0.0360449	0.971832	0.993284	1	1	0.00034443
estimate: contrasts between least square means of control and V+I pigs
SE: standard errors of the estimated contrasts
t-ratio: t test statistics
p-value: nominal p-values
fdr.p: p-values were corrected for multiple testing via false discovery rate. p-values < 0.1 were considered significant.
bonferroniholm.p: Bonferroni-Holm multiple testing corrected p-values
bonferroni.p: Bonferroni multiple testing corrected p-values
abs_estimate: absolute values of contrast between least square means of control versus V+I pigs
